# Supplementary material for: Poaceae-specific cell wall-derived oligosaccharides activate plant immunity via OsCERK1 during Magnaporthe oryzae infection in rice
Source: Nat Commun. 2021 Apr 12;12:2178. doi: 10.1038/s41467-021-22456-x (PMC8042013; doi:10.1038/s41467-021-22456-x)
Supplement: Supplementary file 4 — Supplemetary Data 1 [file 41467_2021_22456_MOESM4_ESM.xlsx]

## Sheet: Sheet1
Supplementary Data 1. The transcription of M. oryzae GH-family genes during infection on rice leaves
Gene ID	FPKM_6hpi-1	FPKM_6hpi-2	FPKM_12hpi-1	FPKM_12hpi-2	FPKM_48hpi-1	FPKM_48hpi-2	Annotation
MGG_00050	0	0	0	0	25.5602	0	Putative uncharacterized protein [Source:UniProtKB/TrEMBL;Acc:G4NET6]
MGG_00063	44.9311	26.0618	29	64.8903	72.9854	26.0296	Glycogen debranching enzymye [Source:UniProtKB/TrEMBL;Acc:G4NES1]
MGG_00084	0	0	112.66	137.007	0	0	Mannosyl-oligosaccharide 1,2-alpha-mannosidase IB [Source:UniProtKB/TrEMBL;Acc:G4NEJ3]
MGG_00086	0	0	222.206	305.767	201.156	92.1272	Endochitinase [Source:UniProtKB/TrEMBL;Acc:G4NEJ1]
MGG_00296	0	0	132.288	49.9047	0	0	Glycosyl hydrolase [Source:UniProtKB/TrEMBL;Acc:G4ND73]
MGG_00374	0	0	52.8924	83.9994	0	173.324	Putative uncharacterized protein [Source:UniProtKB/TrEMBL;Acc:G4NCM7]
MGG_00375	0	0	13.4554	127.175	0	231.298	Glucanase B [Source:UniProtKB/TrEMBL;Acc:G4NCM6]
MGG_00505	552.443	195.861	476.474	162.385	137.969	347.836	Septation protein SUN4 [Source:UniProtKB/TrEMBL;Acc:G4NBR2]
MGG_00530	52.1646	0	0	0	35.9007	151.415	Endoglucanase E1 [Source:UniProtKB/TrEMBL;Acc:G4NBI5]
MGG_00570	0	0	0	0	0	156.25	Putative uncharacterized protein [Source:UniProtKB/TrEMBL;Acc:G4NBC9]
MGG_00583	0	0	0	27.9353	74.5861	96.5032	Beta-galactosidase [Source:UniProtKB/TrEMBL;Acc:G4NBB5]
MGG_00592	0	0	625.681	499.779	689.446	279.56	Cell wall glucanosyltransferase [Source:UniProtKB/TrEMBL;Acc:G4NBA2]
MGG_00621	13.5435	0	32.9686	0	95.2069	93.5838	Beta-hexosaminidase [Source:UniProtKB/TrEMBL;Acc:G4NB57]
MGG_00659	0	0	298.884	318.316	132.711	504.196	Glucan 1,3-beta-glucosidase [Source:UniProtKB/TrEMBL;Acc:G4NB11]
MGG_00667	0	125.249	36.0713	72.4984	0	0	Putative uncharacterized protein [Source:UniProtKB/TrEMBL;Acc:G4NB03]
MGG_00677	197.006	86.5215	541.057	412.336	173.583	211.336	Endoglucanase-1 [Source:UniProtKB/TrEMBL;Acc:G4NAZ1]
MGG_00695	0	0	14.9204	19.8405	0	0	Alpha-1,2-mannosidase subfamily [Source:UniProtKB/TrEMBL;Acc:G4NF02]
MGG_00882	64.4337	0	62.557	26.9252	86.6989	62.5762	Glycosyl hydrolase [Source:UniProtKB/TrEMBL;Acc:G4NDR4]
MGG_00951	0	60.7823	31.2007	0	0	0	Mannan endo-1,6-alpha-mannosidase DCW1 [Source:UniProtKB/TrEMBL;Acc:G4ND72]
MGG_00994	0	0	70.4068	63.9711	635.744	138.584	Mannosyl-oligosaccharide 1,2-alpha-mannosidase IC [Source:UniProtKB/TrEMBL;Acc:G4ND25]
MGG_01001	18.9194	0	0	0	88.4222	0	Endo-1,3(4)-beta-glucanase 1 [Source:UniProtKB/TrEMBL;Acc:G4NCW7]
MGG_01096	0	0	319.67	180.611	124.97	275.415	Glucoamylase [Source:UniProtKB/TrEMBL;Acc:G4NCF7]
MGG_01134	110.197	118.76	120.246	156.23	479.981	275.476	Cell wall glucanase [Source:UniProtKB/TrEMBL;Acc:G4NC59]
MGG_01147	0	0	0	0	191.711	47.3257	Alpha-N-arabinofuranosidase A [Source:UniProtKB/TrEMBL;Acc:G4NBZ0]
MGG_01178	13.4762	0	91.0233	0	0	0	Beta-mannosidase [Source:UniProtKB/TrEMBL;Acc:G4MWK7]
MGG_01261	19.2749	0	42.0899	129.229	0	34.711	Trehalase [Source:UniProtKB/TrEMBL;Acc:G4MY35]
MGG_01264	58.6256	0	0	0	0	0	Glycosyl hydrolase [Source:UniProtKB/TrEMBL;Acc:G4MY38]
MGG_01336	0	0	0	53.111	0	0	Bacteriodes thetaiotaomicron symbiotic chitinase [Source:UniProtKB/TrEMBL;Acc:G4MYN0]
MGG_01389	0	0	0	72.8082	0	0	Alpha-N-arabinofuranosidase C [Source:UniProtKB/TrEMBL;Acc:G4MZ58]
MGG_01542	0	0	0	18.0051	156.961	202.658	Glycosyl hydrolase family 10 [Source:UniProtKB/TrEMBL;Acc:G4MTF8]
MGG_01876	0	0	76.1622	241.974	0	0	Chitinase 3 [Source:UniProtKB/TrEMBL;Acc:G4MWN5]
MGG_01885	0	0	65.7963	99.2399	214.962	260.738	Beta-glucosidase [Source:UniProtKB/TrEMBL;Acc:G4MWP1]
MGG_01956	0	0	0	132.83	0	457.485	Putative uncharacterized protein [Source:UniProtKB/TrEMBL;Acc:G4NFZ4]
MGG_02096	0	0	44.4091	81.4191	42.5893	0	Glycoside hydrolase [Source:UniProtKB/TrEMBL;Acc:G4MNN7]
MGG_02245	0	0	0	0	0	101.129	Endoglucanase type F [Source:UniProtKB/TrEMBL;Acc:G4MPQ7]
MGG_02340	0	0	0	43.4563	0	0	Cell wall glycosyl hydrolase YteR [Source:UniProtKB/TrEMBL;Acc:G4MQK5]
MGG_02507	0	0	0	53.9269	0	0	Inulinase [Source:UniProtKB/TrEMBL;Acc:G4MKB1]
MGG_02532	0	0	163.291	0	85.1386	284.549	Endoglucanase 1 [Source:UniProtKB/TrEMBL;Acc:G4NK46]
MGG_02911	0	0	180.695	28.5146	125.635	214.194	Xylosidase/arabinosidase [Source:UniProtKB/TrEMBL;Acc:G5EHS5]
MGG_03186	196.172	36.8009	0	0	0	167.95	1,4-alpha-glucan-branching enzyme [Source:UniProtKB/TrEMBL;Acc:G4NAD9]
MGG_03257	22.6482	35.9741	5.86294	12.8551	0	39.8585	Plasma alpha-L-fucosidase [Source:UniProtKB/TrEMBL;Acc:G4N9U6]
MGG_03287	71.2491	48.6348	32.662	92.4378	0	0	Alpha-amylase [Source:UniProtKB/TrEMBL;Acc:G4N9G3]
MGG_03374	0	0	0	36.158	0	784.503	Beta-1,6-galactanase [Source:UniProtKB/TrEMBL;Acc:G4N8V8]
MGG_03407	0	0	0	0	0	79.587	Putative uncharacterized protein [Source:UniProtKB/TrEMBL;Acc:G4N8M0]
MGG_03601	0	0	0	57.2294	25.0675	0	Alpha-galactosidase [Source:UniProtKB/TrEMBL;Acc:G4N7C6]
MGG_03682	0	62.3237	101.699	18.3399	0	66.8161	Putative uncharacterized protein [Source:UniProtKB/TrEMBL;Acc:G4N6R4]
MGG_03844	32.2413	0	40.252	0	0	173.212	Glycosyl hydrolase family 43 protein [Source:UniProtKB/TrEMBL;Acc:G4NHG9]
MGG_04045	41.6697	0	0	36.8005	0	0	Mannosyl-oligosaccharide glucosidase [Source:UniProtKB/TrEMBL;Acc:G4NGR9]
MGG_04073	0	0	24.7302	36.1486	0	0	Class III chitinase [Source:UniProtKB/TrEMBL;Acc:G4NGN8]
MGG_04128	0	0	0	34.3772	57.9288	0	Putative uncharacterized protein [Source:UniProtKB/TrEMBL;Acc:G4NIS9]
MGG_04464	0	35.6573	39.4396	164.193	76.6334	69.5515	Alpha-mannosidase [Source:UniProtKB/TrEMBL;Acc:G4MKK2]
MGG_04582	283.835	109.265	112.497	199.804	612.799	322.465	Putative uncharacterized protein [Source:UniProtKB/TrEMBL;Acc:G4MRS8]
MGG_04689	632.903	626.471	417.685	149.713	43.0106	110.927	Glucan 1,3-beta-glucosidase [Source:UniProtKB/TrEMBL;Acc:G4MRA6]
MGG_04732	0	0	225.994	211.209	2321.26	924.979	Acidic mammalian chitinase [Source:UniProtKB/TrEMBL;Acc:G4MQW5]
MGG_04765	269.907	178.21	273.184	268.532	408.517	293.876	Putative uncharacterized protein [Source:UniProtKB/TrEMBL;Acc:G4MQT9]
MGG_05246	0	0	78.6821	19.7256	0	0	Alpha-L-rhamnosidase A [Source:UniProtKB/TrEMBL;Acc:G4N5D8]
MGG_05381	0	0	163.727	98.2177	320.004	192.246	Beta-1,6-galactanase [Source:UniProtKB/TrEMBL;Acc:G4MKY3]
MGG_05464	0	0	0	49.7908	0	0	Endo-1,4-beta-xylanase [Source:UniProtKB/TrEMBL;Acc:G4MLU0]
MGG_05489	0	0	78.6984	15.8512	0	12.3748	Endo-1,3(4)-beta-glucanase 1 [Source:UniProtKB/TrEMBL;Acc:G4MM69]
MGG_05520	0	0	0	0	0	68.7717	Exoglucanase 2 [Source:UniProtKB/TrEMBL;Acc:G4MM92]
MGG_05533	0	0	0	26.3351	0	0	Chitinase 1 [Source:UniProtKB/TrEMBL;Acc:G4MML7]
MGG_05599	0	0	23.1666	50.4195	0	124.925	Beta-glucosidase 1 [Source:UniProtKB/TrEMBL;Acc:G4MN54]
MGG_05614	0	0	0	77.8819	0	80.3984	Unsaturated glucuronyl hydrolase [Source:UniProtKB/TrEMBL;Acc:G4MN73]
MGG_05785	0	51.9479	283.909	229.069	161.399	426.393	Levanase [Source:UniProtKB/TrEMBL;Acc:G4N0X0]
MGG_05809	0	0	0	58.6886	97.7795	247.517	Alpha-N-arabinofuranosidase A [Source:UniProtKB/TrEMBL;Acc:G4N0I3]
MGG_05864	0	130.711	49.682	111.926	0	221.542	Exo-beta-D-glucosaminidase [Source:UniProtKB/TrEMBL;Acc:G4N3R3]
MGG_05890	20.4533	0	0	0	0	21.1632	Beta-galactosidase [Source:UniProtKB/TrEMBL;Acc:G4N3Y7]
MGG_06009	0	0	0	0	105.528	301.8	Alpha-N-arabinofuranosidase B [Source:UniProtKB/TrEMBL;Acc:G4N4N4]
MGG_06189	350.254	202.887	409.502	322.12	332.244	206.07	Putative uncharacterized protein [Source:UniProtKB/TrEMBL;Acc:G4N028]
MGG_06402	0	0	124.172	230.622	0	0	Cellulase [Source:UniProtKB/TrEMBL;Acc:G4N7J2]
MGG_06493	0	0	56.9539	122.452	0	0	Beta-glucanase [Source:UniProtKB/TrEMBL;Acc:G4N6Y4]
MGG_06545	22.4672	0	0	0	25.3532	0	Putative uncharacterized protein [Source:UniProtKB/TrEMBL;Acc:G4N6K9]
MGG_06590	0	27.1796	0	0	0	0	Acetyl-CoA carboxylase [Source:UniProtKB/TrEMBL;Acc:G4N6A2]
MGG_06722	148.792	174.738	57.5177	132.102	0	251.226	1,3-beta-glucanosyltransferase gel2 [Source:UniProtKB/TrEMBL;Acc:G4ML85]
MGG_06780	0	0	0	0	57.5013	0	Alpha-L-fucosidase 1 [Source:UniProtKB/TrEMBL;Acc:G4MM01]
MGG_06834	0	0	32.5695	0	0	291.451	1,4-beta-D-glucan cellobiohydrolase B [Source:UniProtKB/TrEMBL;Acc:G4MMG0]
MGG_06843	0	0	215.349	31.8687	893.553	602.563	Alpha-N-arabinofuranosidase 2 [Source:UniProtKB/TrEMBL;Acc:G4MMH2]
MGG_07101	116.756	133.296	87.194	112.564	0	48.8206	Mannan endo-1,6-alpha-mannosidase DCW1 [Source:UniProtKB/TrEMBL;Acc:G4MSR7]
MGG_07331	180.978	197.709	45.747	64.9572	0	83.1713	1,3-beta-glucanosyltransferase gel1 [Source:UniProtKB/TrEMBL;Acc:G4MV25]
MGG_07473	0	0	15.0049	0	0	0	Glycosyl hydrolase [Source:UniProtKB/TrEMBL;Acc:G4N191]
MGG_07547	0	0	29.0756	15.9376	0	0	Alpha-glucosidase [Source:UniProtKB/TrEMBL;Acc:G4N238]
MGG_07646	0	0	0	0	0	27.6403	Alpha-glucuronidase [Source:UniProtKB/TrEMBL;Acc:G4N306]
MGG_07666	0	0	0	26.345	0	0	Endoplasmic reticulum mannosyl-oligosaccharide 1,2-alpha-mannosidase [Source:UniProtKB/TrEMBL;Acc:G4N3B7]
MGG_07715	0	0	0	25.7546	0	310.645	Putative uncharacterized protein [Source:UniProtKB/TrEMBL;Acc:G4N076]
MGG_07908	0	0	0	19.6594	0	0	Exoglucanase 3 [Source:UniProtKB/TrEMBL;Acc:G4N2D8]
MGG_07927	147.062	0	59.5406	127.422	0	31.7757	Endochitinase 1 [Source:UniProtKB/TrEMBL;Acc:G4N2G0]
MGG_08057	17.4818	0	40.3921	113.237	538.095	358.316	Beta-glucuronidase [Source:UniProtKB/TrEMBL;Acc:G4MXR5]
MGG_08274	0	0	25.9287	14.2671	0	0	Glycosyl hydrolase [Source:UniProtKB/TrEMBL;Acc:G4MXA7]
MGG_08370	852.755	1216.73	270.214	126.201	120.471	180.059	1,3-beta-glucanosyltransferase gel3 [Source:UniProtKB/TrEMBL;Acc:G4MWC3]
MGG_08424	0	96.2369	0	0	0	0	Endo-1,4-beta-xylanase I [Source:UniProtKB/TrEMBL;Acc:G4NA54]
MGG_08458	30.9808	221.473	24.7894	80.7579	0	0	Putative uncharacterized protein [Source:UniProtKB/TrEMBL;Acc:G4NA94]
MGG_08577	0	0	0	16.1827	0	50.176	Putative uncharacterized protein [Source:UniProtKB/TrEMBL;Acc:G4N658]
MGG_08583	0	0	0	0	348.34	78.8602	Beta-glucosidase 1 [Source:UniProtKB/TrEMBL;Acc:G4N666]
MGG_08623	19.6375	0	48.1605	10.3089	0	59.039	Neutral alpha-glucosidase AB [Source:UniProtKB/TrEMBL;Acc:G4ML12]
MGG_08752	0	0	0	0	0	137.351	Exopolygalacturonase [Source:UniProtKB/TrEMBL;Acc:G4NFQ8]
MGG_08823	54.4099	0	136.012	83.9197	0	0	Putative uncharacterized protein [Source:UniProtKB/TrEMBL;Acc:G4MUQ9]
MGG_08985	0	0	83.5234	54.5526	0	0	Beta-xylosidase [Source:UniProtKB/TrEMBL;Acc:G4MWG9]
MGG_09030	0	0	78.1831	77.6169	112.174	164.201	Putative uncharacterized protein [Source:UniProtKB/TrEMBL;Acc:G4NKC7]
MGG_09036	0	0	0	0	0	232.719	Alpha-L-arabinofuranosidase [Source:UniProtKB/TrEMBL;Acc:G5EHQ8]
MGG_09095	0	0	54.6179	184.749	0	884.637	Alpha-L-arabinofuranosidase axhA-2 [Source:UniProtKB/TrEMBL;Acc:G4MZV0]
MGG_09098	0	0	144.11	59.6923	410.282	573.344	Endo-1,4-beta-xylanase [Source:UniProtKB/TrEMBL;Acc:G4MZV3]
MGG_09147	0	0	0	0	151.489	0	Putative uncharacterized protein [Source:UniProtKB/TrEMBL;Acc:G5EH46]
MGG_09223	0	0	0	0	159.323	0	Alpha-N-arabinofuranosidase 2 [Source:UniProtKB/TrEMBL;Acc:G4MPT4]
MGG_09321	26.7638	0	0	351.382	258.639	349.053	Putative uncharacterized protein [Source:UniProtKB/TrEMBL;Acc:G4NI79]
MGG_09353	0	0	0	17.3698	0	176.277	Beta-glucosidase 1 [Source:UniProtKB/TrEMBL;Acc:G4NI45]
MGG_09433	0	0	29.4653	37.0162	0	153.46	Endoglucanase family 5 glycoside hydrolase [Source:UniProtKB/TrEMBL;Acc:G4NHU4]
MGG_09471	92.19	330.9	29.2934	26.7616	106.322	33.191	gene_symbol:NTH1 Neutral trehalase [Source:UniProtKB/Swiss-Prot;Acc:O42622]
MGG_09601	0	0	0	0	128.262	105.38	Alpha-xylosidase [Source:UniProtKB/TrEMBL;Acc:G5EH41]
MGG_09619	0	0	0	35.9769	0	196.993	GPI-anchored cell wall beta-1,3-endoglucanase EglC [Source:UniProtKB/TrEMBL;Acc:G5EHB2]
MGG_09639	6.75646	0	22.167	41.9542	105.795	57.4012	Alpha-1,3-glucan synthase Ags2 [Source:UniProtKB/TrEMBL;Acc:G5EHH4]
MGG_09640	83.3594	0	53.4916	29.7411	899.416	936.744	Alpha-amylase 1 [Source:UniProtKB/TrEMBL;Acc:G5EHA8]
MGG_09642	0	0	0	0	77.5592	0	Alpha-amylase [Source:UniProtKB/TrEMBL;Acc:G4NL53]
MGG_09757	0	0	0	0	0	2.08142	Neutral alpha-glucosidase ab [Source:UniProtKB/TrEMBL;Acc:G4NA29]
MGG_09861	0	0	101.642	170.234	0	41.8083	Beta-glucanase [Source:UniProtKB/TrEMBL;Acc:G4NIE7]
MGG_09922	19.4286	0	86.5447	191.298	94.1855	139.504	Beta-hexosaminidase subunit beta [Source:UniProtKB/TrEMBL;Acc:G4MR77]
MGG_09988	0	0	61.5978	0	94.2418	95.5327	Glycosyl hydrolase family 43 protein [Source:UniProtKB/TrEMBL;Acc:G4N9M0]
MGG_09995	0	0	11.3684	18.652	100.555	0	Glucan 1,3-beta-glucosidase [Source:UniProtKB/TrEMBL;Acc:G4N9K6]
MGG_10038	0	0	59.694	144.059	84.9992	0	Beta-glucosidase C [Source:UniProtKB/TrEMBL;Acc:G4N9A6]
MGG_10083	0	0	20.0938	0	0	0	Endoglucanase 3 [Source:UniProtKB/TrEMBL;Acc:G4N908]
MGG_10189	0	0	25.0515	21.9927	59.6459	79.9473	Beta-glucosidase A [Source:UniProtKB/TrEMBL;Acc:G4MUN8]
MGG_10333	0	65.9411	58.8731	0	128.677	0	Class III chitinase [Source:UniProtKB/TrEMBL;Acc:G4NJS4]
MGG_10400	1434.04	1818.36	80.5778	192.604	1169.1	754.533	GPI-anchored cell wall beta-1,3-endoglucanase EglC [Source:UniProtKB/TrEMBL;Acc:G4NG95]
MGG_10423	0	0	55.0925	0	0	0	Cellulase [Source:UniProtKB/TrEMBL;Acc:G4NGB6]
MGG_10431	0	0	23.4359	0	0	0	Putative uncharacterized protein [Source:UniProtKB/TrEMBL;Acc:G4NGC6]
MGG_10591	98.9851	119.357	21.2162	110.001	0	262.448	Endo-beta-1,3-glucanase [Source:UniProtKB/TrEMBL;Acc:G4NKM3]
MGG_10662	13.4342	0	75.4379	0	0	0	Alpha-glucosidase [Source:UniProtKB/TrEMBL;Acc:G4MS18]
MGG_10699	0	67.743	42.2192	32.6617	0	0	Putative uncharacterized protein [Source:UniProtKB/TrEMBL;Acc:G4NIB8]
MGG_10712	0	0	0	0	0	222.151	Cellulose 1,4-beta-cellobiosidase [Source:UniProtKB/TrEMBL;Acc:G4NIA4]
MGG_10748	0	0	0	0	0	58.0922	Putative uncharacterized protein [Source:UniProtKB/TrEMBL;Acc:G4MXE6]
MGG_11149	0	74.3732	40.9446	21.7999	0	0	Putative uncharacterized protein [Source:UniProtKB/TrEMBL;Acc:G4MVC2]
MGG_11210	0	0	33.6994	0	198.594	50.2118	Beta-glucosidase 1 [Source:UniProtKB/TrEMBL;Acc:G4MSG8]
MGG_11231	0	34.9316	0	0	54.6582	0	Putative uncharacterized protein [Source:UniProtKB/TrEMBL;Acc:G4MYM3]
MGG_11408	27.5881	47.2574	24.8135	30.1464	199.097	32.8882	Endoplasmic reticulum mannosyl-oligosaccharide 1,2-alpha-mannosidase [Source:UniProtKB/TrEMBL;Acc:G4MYZ1]
MGG_11475	0	0	89.1635	125.383	30.6391	29.3898	Putative uncharacterized protein [Source:UniProtKB/TrEMBL;Acc:G4NDR2]
MGG_11599	0	0	55.3841	0	0	0	Endoplasmic reticulum mannosyl-oligosaccharide 1,2-alpha-mannosidase [Source:UniProtKB/TrEMBL;Acc:G4NCZ3]
MGG_11861	31.3324	158.502	97.7417	177.565	161.923	0	1,3-beta-glucanosyltransferase gel4 [Source:UniProtKB/TrEMBL;Acc:G4MLP9]
MGG_12006	0	0	0	61.2278	0	0	Glucanase B [Source:UniProtKB/TrEMBL;Acc:G4NI25]
MGG_12291	0	0	0	0	135.534	175.231	Putative uncharacterized protein [Source:UniProtKB/TrEMBL;Acc:G4MYQ7]
MGG_12652	33.024	119.277	6.63935	0	48.1558	0	Extracellular cell wall glucanase Crf1 [Source:UniProtKB/TrEMBL;Acc:G5EGY4]
MGG_12735	0	0	0	10.6581	0	0	Alpha-mannosidase [Source:UniProtKB/TrEMBL;Acc:G4N9I1]
MGG_12766	47.7895	71.5609	42.1668	53.807	0	80.1951	Putative uncharacterized protein [Source:UniProtKB/TrEMBL;Acc:G4NAT0]
MGG_13455	51.0036	0	0	0	0	70.6195	Putative uncharacterized protein [Source:UniProtKB/TrEMBL;Acc:G4N3E1]
MGG_13610	0	50.2099	82.7246	243.025	0	64.9563	Hydrolase [Source:UniProtKB/TrEMBL;Acc:G4N9D5]
MGG_13777	0	0	0	57.4384	560.455	0	Beta-glucanase [Source:UniProtKB/TrEMBL;Acc:G4MR94]
MGG_13801	0	0	51.8494	10.4444	323.811	355.377	Beta-galactosidase [Source:UniProtKB/TrEMBL;Acc:G4MRS9]
MGG_13993	0	0	0	239.884	207.728	0	Putative uncharacterized protein [Source:UniProtKB/TrEMBL;Acc:G4N5W9]
MGG_14087	39.1505	142.436	62.6342	190.535	0	36.8336	Beta 1,3 exoglucanase [Source:UniProtKB/TrEMBL;Acc:G4MXZ8]
MGG_14726	0	0	0	0	0	35.6165	Alpha-L-arabinofuranosidase [Source:UniProtKB/TrEMBL;Acc:G4NF40]
MGG_14954	0	0	0	0	0	61.8818	Endoglucanase 1 [Source:UniProtKB/TrEMBL;Acc:G4NI68]
MGG_15950	0	0	76.7504	115.942	120.127	175.873	Putative uncharacterized protein [Source:UniProtKB/TrEMBL;Acc:G4MWU3]
MGG_15968	0	0	0	0	0	36.2471	Arabinofuranosidase [Source:UniProtKB/TrEMBL;Acc:G4MXV8]
MGG_16202	29.3226	0	8.82804	0	0	0	Putative uncharacterized protein [Source:UniProtKB/TrEMBL;Acc:G4MMY0]
MGG_16425	0	0	0	30.5868	159.086	115.936	Putative uncharacterized protein [Source:UniProtKB/TrEMBL;Acc:G4MNI7]
MGG_17864	0	0	51.8056	0	0	0	Glycosyl hydrolase family 88 [Source:UniProtKB/TrEMBL;Acc:G4NK86]
