# Supplementary material for: Poaceae-specific cell wall-derived oligosaccharides activate plant immunity via OsCERK1 during Magnaporthe oryzae infection in rice
Source: Nat Commun. 2021 Apr 12;12:2178. doi: 10.1038/s41467-021-22456-x (PMC8042013; doi:10.1038/s41467-021-22456-x)
Supplement: Supplementary file 6 — Source data [file 41467_2021_22456_MOESM6_ESM.xlsx]

## Sheet: Fig. 1
Fig. 1a					Raw data	MoActin Ct	MoCel12A Ct	MoCel12B Ct
Relative expression					Mycelium	17.9508	30.8274	26.4305
Mycelium	0.004151	0.00302	0.003485		Mycelium	17.4762	30.8116	26.6046
Spore	0.065544	0.069336	0.055185		Mycelium	17.5946	30.7235	26.7885
8	0.90196	0.908662	1.18938		Spore	20.6641	29.5597	33.0287
12	1.48397	1.67938	1.48327		Spore	20.7272	29.5417	32.8401
24	2.35658	2.94849	2.48347		Spore	20.4282	29.5721	33.3281
48	0.53622	0.524458	0.436686		8 hpi	28.9128	34.0259	35.3309
72	0.080852	0.053468	0.04843		8 hpi	29.0172	34.1196	35.3753
					8 hpi	28.9917	33.7058	35.5952
					12 hpi	29.6457	34.0405	35.0578
Fig. 1b					12 hpi	29.4893	33.7057	34.5943
Relative expression					12 hpi	29.3264	33.7219	34.7124
Mycelium	0.245952	0.156884	0.149932		24 hpi	27.8262	31.5538	35.1428
Spore	0.016649	0.019823	0.011488		24 hpi	27.9084	31.3127	35.0706
8	1.02672	1.07034	0.902945		24 hpi	27.9699	31.6218	35.1777
12	2.06204	2.55116	2.09973		48 hpi	29.4299	35.2933	36.0013
24	0.550789	0.613003	0.593938		48 hpi	29.4418	35.3371	35.9094
48	0.923263	0.992118	1.2211		48 hpi	29.4004	35.56	35.5685
72	0.181875	0.20503	0.170457		72 hpi	24.0779	32.6707	32.993
					72 hpi	24.0354	33.2248	32.7776
					72 hpi	23.994	33.3262	33.0027
Fig. 1c					Fig. 1d
Enzyme activity (U/mg)					Enzyme activity (U/mg)
MBP	1.29602	1.49958	1.56744		MBP	1.771	1.90671	1.771
MoCel12A	799.157	732.999	721.124		MoCel12A	1.36388	1.63529	1.49959
MoCel12A (E153D)	6.92795	6.86009	6.65653		MoCel12A (E153D)	1.56744	1.97457	1.90671
MoCel12A (E238D)	1.63529	1.63529	1.70315		MoCel12A (E238D)	1.63529	1.70315	1.83886
MoCel12B	143.858	147.048	140.737		MoCel12B	1.70315	1.83886	1.70315
MoCel12C	2.92453	3.06024	3.46737		MoCel12C	150.508	166.318	164.893
Fig. 1e					Raw data
Relative biomass (Pot2/OsUbi)						Pot2 Ct			OsUbi Ct
Guy11	1.05571	1.0154	0.928885		Guy11	17.0231	16.9902	17.1705	24.7404	24.6514	24.7032
ΔMoCel12A-2	1.24673	0.921712	1.00104		ΔMoCel12A-2	15.3098	15.7172	16.0258	23.267	23.2388	23.6664
ΔMoCel12A-5	0.845397	1.20373	0.869279		ΔMoCel12A-5	16.2633	15.2454	15.9002	23.6601	23.1521	23.3373
Fig. 1f					Raw data
Relative biomass (Pot2/OsUbi)						Pot2 Ct			OsUbi Ct
Guy11	0.721052	1.27515	1.0038		Guy11	23.0394	22.2734	21.3978	23.358	23.4145	22.1937
ΔMoCel12A/B-1	3.3914	2.086	2.26893		ΔMoCel12A/B-1	19.6687	19.4974	20.5998	22.221	21.3486	22.5723
ΔMoCel12A/B-4	3.19819	4.05278	3.4177		ΔMoCel12A/B-4	20.2327	20.5119	19.5083	22.7004	23.3212	22.0718
Fig. 1g					Raw data
Relative biomass (Pot2/OsUbi)						Pot2 Ct			OsUbi Ct
Guy11	0.937689	1.02076	1.04155		Guy11	16.3009	16.0493	15.9246	24.4065	24.2774	24.1817
GFP	1.11104	0.864028	0.893531		GFP	16.5597	16.9975	16.8934	24.9101	24.9851	24.9294
MoCel12A-1	0.085959	0.084033	0.062091		MoCel12A-1	19.4074	19.6002	19.5822	24.0656	24.2257	23.7712
MoCel12A-3	0.090545	0.113337	0.087858		MoCel12A-3	19.0258	18.8424	19.236	23.759	23.8995	23.9257

## Sheet: Fig. 2
Fig. 2d
Relative expression						Raw data
	OsRbohA	OsRbohD	OsPR3	OsPR10			OsActin Ct	OsRbohA Ct	OsRbohD Ct	OsPR3 Ct	OsPR10 Ct
WT	1.13979	0.99973	1.07264	0.96222		WT	26.0765	30.351	35.305	27.4166	33.1985
	0.882266	0.820367	0.900208	0.90375			25.7313	30.3752	35.245	27.3241	32.9437
	0.977942	1.1799	1.02716	1.13403			26.1543	30.6497	35.1437	27.5569	33.0393
MoCel12A-OE-3	7.96772	32.0896	32.0624	13.1209		MoCel12A-OE-3	26.0818	27.5509	30.3058	22.5202	29.4344
	6.44555	28.1157	32.419	9.55071			26.0276	27.8025	30.4423	22.45	29.8384
	5.88315	30.1027	34.4402	11.3358			26.4157	28.3223	30.7319	22.7509	29.9793
MoCel12A-OE-5	4.62732	11.5147	24.0458	7.06849		MoCel12A-OE-5	27.2807	29.5338	32.9834	24.1342	31.5257
	3.45991	9.31647	20.8809	6.02541			27.115	29.7875	33.1233	24.1721	31.5904
	3.38187	12.2146	22.056	5.94381			27.5248	30.2302	33.1423	24.5029	32.0198
MoCel12A(2ED)-OE-1	0.344416	0.325613	1.64684	0.541792		MoCel12A(2ED)-OE-1	26.2034	32.2044	37.0502	26.9249	34.154
	0.372671	0.235564	1.74631	0.522998			26.3246	32.2119	37.6384	26.9615	34.3261
	0.391631	0.325418	1.76432	0.592709			26.2035	32.0192	37.0512	26.8256	34.0246
MoCel12A(2ED)-OE-3	0.67671	1.7331	0.508722	0.457082		MoCel12A(2ED)-OE-3	26.2954	31.322	34.7301	28.7117	34.4913
	0.640801	1.2806	0.58681	0.25762			26.2066	31.3119	35.0778	28.4168	35.2297
	0.658756	1.68675	0.5796	0.256828			26.0259	31.0914	34.4997	28.254	35.0535
Fig. 2e						Raw data
Relative biomass (Pot2/OsUbi)							Pot2 Ct			OsUbi Ct
WT	0.911843	1.13835	0.94981			WT	14.345	14.3197	14.2866	25.0314	25.3262	25.0319
MoCel12A-OE-3	0.14649	0.180739	0.13417			MoCel12A-OE-3	17.8779	17.8053	17.9896	25.9263	26.1569	25.9113
MoCel12A-OE-5	0.141051	0.141835	0.122017			MoCel12A-OE-5	17.6313	17.727	17.7179	25.6251	25.7288	25.5026
Fig. 2f						Raw data
Relative biomass (Pot2/OsUbi)							Pot2 Ct			OsUbi Ct
WT	1.00869	0.988946	1.00236			WT	15.8512	15.732	15.6296	24.1844	24.0366	23.9538
MoCel12A2ED-OE-1	0.976089	0.906949	0.934776			MoCel12A2ED-OE-1	15.544	15.8081	15.7373	23.8298	23.9879	23.9607
MoCel12A2ED-OE-3	0.978133	0.797448	1.03222			MoCel12A2ED-OE-3	16.0864	16.3929	15.9666	24.3752	24.387	24.3331

## Sheet: Fig. 3
Fig. 3a
RLU
Mock	393	306	292	355	368	583	621	938	1325	1820	2105	2486	2733	3075	3418	3316	3355	3729	3551	3722	3856	4306	4572
	507	520	399	292	349	552	818	869	1084	1262	1756	2213	2181	2245	2574	2746	2441	2784	3082	3221	3228	3297	3456
	495	349	349	469	545	545	678	945	1300	1509	1763	1959	1820	1877	2384	2378	2397	2314	2429	2492	2619	2695	2796
	468	450	351	381	417	570	701	922	1225	1540	1865	2223	2250	2388	2586	2799	2740	2938	3017	3141	3229	3428	3603
Chitin	10949	37075	47697	51503	58229.3	58606.7	59294	57657	55045	53017	48590	45821	46917	46363	46089	45455	47877	49857	44121	47226	49329	49360	46491
	4200	36548	48585	49019	48807.7	49690.3	49314	50465	47103	46840	41787	41044	41083	40823	38938	40462	36553	38499	41757	40674	44237	44950	46071
	4885	41966	55339	59962	57994.7	61613	55364	57372	53330	54033	51336	49749	47637	43175	44595	39757	41173	44494	44159	46126	46934	51501	51391
	6669	38499	55123	53505	56100	56741	54660	55169	51819	51301	47240	45551	45215	43455	43198	41893	41881	44285	43351	44678	44835	48609	47985
MBP	689	735	735	609	628	938	1033	957	1230	1427	1534	2061	2333	2670	2999	3259	3094	3386	3672	3672	4119	4325	4750
	605	609	558	514	418	444	577	691	805	837	1420	1560	2219	1953	2391	2492	2505	2917	2530	2448	2768	2841	3335
	561	483	685	619	603	930	1021	900	1119	1321	1401	2160	2350	2631	3100	3199	3200	3504	3601	3707	4226	4485	4650
	297	357	603	504	443	452	590	741	905	940	1530	1460	2201	1990	2289	2549	2405	2785	2598	2408	2621	2701	3437
MoCel12A	678	793	1002	1046	1598	1896	2765	3481	4071	4534	4769	4769	5029	5207	5391	5537	4909	5156	5042	5653	6260	6785	7199
	1826	1604	1661	1598	1579	2295	2695	2863	3196	3519	3615	3721	4433	4585	4744	5105	5714	6177	6875	7214	8170	7968	9471
	701	853	1113	1201	1709	2001	2899	3523	4213	4708	4922	4925	5195	5396	5521	5697	5102	5303	5210	5805	6402	6805	7350
	1802	1539	1549	1446	1469	2193	2564	2805	3057	3351	3467	3601	4278	4397	4617	4954	5119	6031	6704	7103	8036	7809	9312
MoCel12A(E153D)	304	235	178	184	254	431	818	1319	2238	3316	3247	3691	3957	4293	4648	5061	5797	6418	7085	7935	8531	9813	10746
	1699	1236	888	900	1040	1262	1687	2276	3133	3906	4744	5422	5987	6545	7008	6780	7281	7110	7529	8201	8303	8474	8842
	1114	1042	982	995	1067	1248	1622	2123	3045	4123	4051	4508	4769	5106	5454	5877	6604	7222	7893	8748	9347	10628	11455
	965	502	154	166	306	528	953	1542	2399	3172	4010	4688	5253	5811	6274	6046	6547	6376	6795	7467	7569	7740	8108
MoCel12A(E238D)	926	774	685	824	1312	2023	2898	3703	4217	4686	4135	4915	6228	7668	8284	8684	9153	9331	9623	10308	10664	10981	10873
	754	520	450	640	843	1370	2530	3894	4560	6082	7364	8265	9496	9166	9414	9680	9452	10048	10765	11172	10232	11394	12803
	1779	1627	1538	1677	2165	2876	3751	4556	5070	5539	4988	5768	7081	8521	9137	9537	10006	10184	10476	11161	11517	11834	11726
	148	382	452	262	559	468	1628	2992	3658	5180	6462	7363	8594	8264	8512	8778	8550	9146	9863	10270	9330	10492	11901
Fig. 3b
RLU															10														20
MBP	263	120	115	119	254	260	516	640	666	767	818	882	1009	894	894	869	1002	896	818	818	635	710	774	647	818	691	767	456	425	399	470	241	222	216	70	-57	-89	26	634
	149	146	126	196	285	310	483	654	609	710	729	774	806	647	577	810	1086	1180	795	1008	920	1059	1262	1218	1503	1668	2043	1820	1567	1776	800	63	222	146	216	895	780	686	920
	158	52	131	145	158	102	178	292	400	418	463	495	634	716	647	806	886	920	869	1255	901	989	1357	1104	1750	1973	1865	1878	1859	1745	1637	1294	1256	1650	1060	1085	1250	870	1218
	116	99	95	101	203	231	312	462	558	634	680	720	818	771	705	880	1001	1020	840	1028	821	918	1142	991	1358	1447	1555	1381	1280	1310	970	540	570	669	450	648	651	530	929
MoCel12A	471	1350	3570	5175	6935	7642	8436	8575	8688	8035	7509	7250	7573	7471	7009	6768	6197	5753	5093	4401	3818	3221	3196	2778	2752	2575	2200	1997	1788	1598	1332	995	944	1319	1128	1363	1725	1573	2308
	1029	1552	2895	5598	7893	9028	10297	11123	11291	11528	11237	10787	10069	9650	9092	8521	8109	7246	6503	5526	4949	4162	3674	3078	3419	2766	2519	2443	2215	1872	1790	2932	4316	4615	4056	3967	4615	5314	5504
	870	1258	3525	4286	5936	6617	7411	8550	8763	9010	8484	8225	7548	6446	5984	5743	5272	4728	4068	3376	2793	2196	2171	1753	1727	1550	1175	972	763	573	307	-30	-81	294	103	338	700	548	1283
	627	1649	2934	6481	8896	10051	11320	11146	11414	10551	10260	9810	10092	10673	10115	9544	9032	8269	7526	6549	5972	5185	4697	4101	4442	3789	3542	3466	3238	2895	2813	3955	5339	5638	5079	4990	5638	6337	6527
MoCel12A(E153D)	500	388	521	922	1411	1562	1787	2304	2446	2649	2959	3423	3899	4047	4048	4476	4756	4642	4497	4165	4149	3634	3650	3502	3647	3279	3349	2899	2889	2876	2724	2166	2648	2235	2680	2852	3601	3918	4115
	425	455	575	815	991	1323	1725	1576	1867	1988	2139	2266	2660	2828	2980	2786	2767	2800	2731	2767	2779	2331	2303	2025	1519	1137	985	1246	1853	1528	1731	1764	1827	1966	2271	2291	2589	3077	2975
	206	394	525	1027	1215	1667	2191	2408	2651	2855	3165	3627	4103	4153	4254	4681	4962	4848	4701	4370	4153	4038	4055	3807	3851	3484	3554	3505	3895	3781	3228	2571	2954	3039	3084	3356	3905	4122	4319
	521	449	569	711	985	1218	1320	1471	1662	1784	1935	2061	2454	2724	2776	2582	2561	2594	2525	2363	2774	1927	1898	1720	1314	933	779	640	847	622	1226	1358	1522	1160	1865	1785	2283	2871	2771
MoCel12A(E238D)	317	374	482	647	691	780	862	951	1059	1186	1376	1630	1953	2156	2512	2867	3044	3121	3052	2348	2696	2392	2259	2240	2158	2106	2544	2101	1758	907	895	857	787	361	489	1517	2609	3808	3739
	489	475	494	558	533	552	697	742	786	964	1128	1179	1598	1788	2137	2454	2594	3001	2944	3128	3286	3382	3649	3458	3732	3395	3687	3224	3358	3427	3357	3364	3009	3237	3599	3453	4006	4094	3923
	168	223	333	497	540	630	713	802	909	1035	1226	1479	1802	2005	2362	2717	2894	2972	2901	2198	2547	2243	2110	2090	2007	1957	2394	1950	1609	757	745	707	638	211	340	1368	2458	3659	3589
	639	624	643	709	682	703	846	892	936	1115	1278	1328	1747	1939	2287	2604	2744	3152	3093	3277	3435	3531	3800	3608	3883	3544	3837	3374	3507	3578	3507	3514	3158	3387	3749	3604	4157	4245	4072
Fig. 3c
RLU
														10												20												30
MBP	729	387	260	266	260	254	254	304	368	342	444	571	596	666	742	774	818	862	907	938	932	951	1015	1027	1154	1198	1135	1167	1173	1097	1167	1376	1319	1357	1408	1363	1459	1459
	539	279	235	228	247	273	260	285	323	374	425	425	539	615	678	742	831	881	894	951	983	1072	1046	1186	1160	1262	1179	1141	1116	1148	1217	1224	1237	1306	1357	1376	1465	1497
	691	254	209	209	222	241	235	279	298	380	406	450	558	647	640	736	805	780	831	831	837	983	996	964	989	951	1008	970	1091	1230	1205	1217	1192	1275	1351	1516	1484	1497
	1148	520	393	349	349	418	476	507	640	697	774	824	875	1103	1205	1300	1484	1516	1395	1554	1839	1776	1801	1757	1839	1706	1871	2074	2125	2061	2239	2289	2429	2473	2575	2613	2848	2822
	678	304	222	260	254	241	323	368	457	520	609	704	736	850	1021	1097	1167	1294	1357	1332	1300	1351	1446	1452	1452	1439	1522	1617	1642	1700	1826	1649	1744	1833	1966	2061	2067	2010
MoCel12A	2046	6190	10536	12548	12132	12616	13644	14164	13810	13580	12704	11916	10786	10304	9300	7370	6432	5644	5100	4946	4338	3868	3690	3322	3196	3310	3260	3272	3322	3272	3476	3514	3958	4224	4490	4694	4908	4846
	1850	1978	5704	6554	10036	10532	10964	12094	11968	11560	11066	10582	9834	8666	8070	7194	6318	5810	5214	4578	3932	3590	3222	2956	2956	2638	2588	2498	2574	2498	2866	3006	3196	3132	3362	3590	4072	4516
	1896	6470	12124	13416	13732	12970	11662	12780	14088	14622	13542	12360	10634	10380	9326	8272	7408	6990	6342	5682	5492	4744	4312	3856	3970	3146	2904	2740	2878	2904	2930	3044	3158	3234	3716	3652	3982	4172
	2501	3882	10594	12378	14432	14826	15754	15944	15524	15028	14304	13796	12526	11498	10430	9186	8272	7422	6482	5848	5226	4554	4134	3766	3500	3450	3184	3184	2930	2930	2802	2752	2840	3184	3374	3450	3754	4198
	2001	3412	8936	10494	10684	11192	11650	12146	11662	12018	11040	10582	9770	9098	8120	7358	6558	5936	5468	4846	4440	3780	3374	3170	3094	2918	2702	2600	2536	2600	2688	2942	3120	3222	3374	3614	3920	4338
	1850	5276	9056	11790	11954	13530	13072	13212	12184	11040	10456	9568	9364	8424	7992	7358	5988	5454	5226	4756	4172	3652	3476	3374	3094	3018	3032	2942	3108	3310	3322	3196	3208	3310	3652	3944	4288	4452
MoCel12B	837	1933	2161	3371	3695	4765	4726	4676	4409	4263	3939	3590	3229	2981	2588	2194	1833	1604	1535	1357	1256	1135	1053	881	926	964	976	1002	1110	1179	1319	1401	1484	1636	1712	1903	2017	2207
	818	1844	3060	3009	3952	4288	4415	4492	4365	3996	3641	3330	3064	2575	2366	2131	1814	1535	1420	1268	1154	1135	1097	1084	1103	1027	1154	1148	1287	1452	1465	1630	1769	1820	1909	2036	2194	2429
	716	1178	2152	3057	2860	3032	3209	3203	3045	3032	2765	2613	2347	2156	1979	1655	1547	1414	1294	1186	1053	976	964	1015	945	938	970	996	964	1015	1103	1141	1275	1351	1459	1560	1731	1903
	900	1984	3762	3793	3895	3762	3685	3844	3863	3609	3482	3025	2715	2232	1903	1839	1693	1471	1338	1275	1281	1154	1059	945	907	907	837	970	996	983	1097	1217	1294	1395	1414	1731	1769	1782
	919	1984	3123	4161	3390	4358	4542	4504	4434	4174	3736	3292	3102	2829	2613	2397	2023	1725	1535	1363	1237	1116	1027	1179	996	1053	1122	1217	1198	1262	1357	1478	1522	1738	1947	2213	2378	2524
MoCel12C	457	285	285	273	285	368	374	431	507	558	621	748	774	850	919	951	970	932	1078	1103	1135	1103	1122	1103	1097	1002	996	1015	970	989	1065	1084	1173	1129	1167	1262	1325	1420
	450	577	476	463	457	501	634	609	723	818	964	1129	1205	1313	1351	1439	1535	1528	1541	1554	1516	1560	1503	1395	1281	1319	1344	1211	1186	1275	1198	1287	1325	1408	1484	1566	1750	1871
	615	425	437	368	380	387	469	507	615	659	774	850	951	1091	1243	1319	1351	1338	1332	1433	1503	1490	1465	1452	1471	1427	1408	1490	1490	1313	1281	1319	1370	1490	1446	1484	1338	1401
	514	476	361	418	368	412	488	583	761	900	970	1103	1306	1484	1528	1642	1725	1839	1871	1909	1814	1941	1941	1776	1807	1769	1801	1719	1795	1820	1750	1871	1941	2004	2150	2309	2328	2543
	514	406	368	380	406	450	520	526	615	704	748	881	964	983	1091	1173	1230	1275	1294	1237	1300	1325	1338	1351	1338	1357	1351	1395	1427	1471	1471	1573	1693	1642	1763	1814	1903	2080
Fig. 3d
Fig. 3e
Fig. 3f															Raw data
Relative expression															PBZ1 Ct	MBP			MoCel12A			MoCel12A(E153D)			MoCel12A(E238D)
PBZ1															0 hpi	25.6386	25.5671	25.5134	26.8584525284558	26.8186801247986	26.9692828768664	26.1766	26.2832	26.1997	26.2586	26.3429	26.3744
	MBP			MoCel12A			MoCel12A(E153D)			MoCel12A(E238D)					3 hpi	26.5409	26.5245	26.5969	23.2276	23.1296	23.2105	27.0779	27.1156	27.2793	27.3497	27.4	27.3087
0 hpi	0.954986	1.00345	1.04157	0.944536	0.970938	0.874693	0.938972	0.872096	0.924072	1.00121	0.944379	0.924034			6 hpi	26.9151	26.9407	26.4132	23.0018	22.961	23.0011	26.8347	26.9567	26.7937	27.0632	27.1809	27.2034
3 hpi	1.46315	1.47986	1.40745	17.7594	19.0085	17.9716	2.06218	2.00902	1.79349	1.85755	1.79388	1.91118			PAL Ct	MBP			MoCel12A			MoCel12A(E153D)			MoCel12A(E238D)
6 hpi	1.78672	1.7553	2.53012	16.0467	16.5069	16.0546	1.50141	1.37965	1.54461	1.70074	1.56747	1.54315			0 hpi	35.4428	35.3544	35.5881	36.2765	36.2197	36.4504	34.8503	34.7155	35.4247	35.6721	35.8463	36.0389
															3 hpi	36.6093	36.4888	36.2176	33.9505	34.2031	34.0022	35.3935	36.7419	36.4708	36.5362	36.6396	36.5662
PAL															6 hpi	35.9607	36.3173	37.0098	34.2182	34.3908	33.9906	35.3372	35.4654	37.2912	36.9586	35.238	36.0532
	MBP			MoCel12A			MoCel12A(E153D)			MoCel12A(E238D)					OsActin Ct	MBP			MoCel12A			MoCel12A(E153D)			MoCel12A(E238D)
0 hpi	1.01095	1.0749	0.914148	1.30687	1.35934	1.15844	2.17635	2.38951	1.46157	1.38962	1.23162	1.07769			0 hpi	18.5237	18.3681	18.6792	19.7277	19.4993	19.9561	19.0373	19.0875	18.987	19.2119	19.307	19.1168
3 hpi	1.28982	1.40214	1.69217	9.94581	8.34854	9.59542	6.12629	2.40597	2.90334	3.01756	2.80878	2.95548			3 hpi	20.0415	19.9453	20.1378	20.3297	20.2549	20.4044	21.0736	21.0678	21.0795	21.1947	21.1405	21.2489
6 hpi	3.20011	2.4994	1.54651	6.38291	5.66314	7.47381	3.91818	3.58505	1.01128	1.69016	5.57047	3.16582			6 hpi	20.704	20.6139	20.794	19.9575	19.7737	20.1414	20.3725	20.4891	20.2559	20.7809	21.0748	20.487
Fig. 3g												Raw data
Relative expression												PBZ1 Ct	MoCel12A			MoCel12B			MoCel12C
PBZ1												0 hpi	26.4604	26.963	26.9212	26.4823	26.5309	26.6048	26.2389	26.1316	26.2209
	MoCel12A			MoCel12B			MoCel12C					3 hpi	23.4214	23.541	23.4352	24.1588	24.0784	24.062	26.9855	27.0169	26.9867
0 hpi	1.23334	0.870543	0.89612	0.951177	0.91963	0.873763	1.11558	1.20169	1.12959			6 hpi	23.3723	23.5131	23.4627	25.6801	25.6472	25.5713	27.0534	27.0082	27.0068
3 hpi	20.081	18.484	19.8901	7.62746	8.06429	8.1564	2.22555	2.17766	2.2238			PAL Ct	MoCel12A			MoCel12B			MoCel12C
6 hpi	14.6872	13.3221	13.7953	6.50997	6.66006	7.01995	2.1989	2.26878	2.27109			0 hpi	35.0812	35.486	35.4542	34.268	35.2644	35.441	34.097	34.9648	35.5844
												3 hpi	32.627	32.3762	32.3289	32.9448	33.374	32.9798	35.8204	36.0234	35.8762
PAL												6 hpi	32.3782	32.4919	32.907	34.961	35.5956	35.4193	36.4122	35.9376	35.4647
	MoCel12A			MoCel12B			MoCel12C					OsActin Ct	MoCel12A			MoCel12B			MoCel12C
0 hpi	1.18694	0.896557	0.916499	1.63297	0.818521	0.724249	1.82155	0.998135	0.649644			0 hpi	19.6638	19.6643	19.6632	19.3109	19.2356	19.3861	19.2975	19.2914	19.3036
3 hpi	12.8847	15.3315	15.8425	6.54621	4.86158	6.38918	1.84648	1.60404	1.77642			3 hpi	20.65	20.5616	20.7383	19.9908	19.8557	20.1258	21.0405	21.0381	21.0429
6 hpi	10.8232	10.0026	7.50205	3.96469	2.5536	2.88562	1.26873	1.76299	2.44673			6 hpi	20.1496	20.0922	20.207	21.2835	21.2403	21.3267	21.0909	21.0949	21.087

## Sheet: Fig. 4
Fig. 4b
RLU											10										20									30
Mock	1201	889	574	570	632	623	756	955	1466	1651	2352	2922	3551	4441	4315	4760	5073	4955	4251	4500	3933	4195	3681	3681	3555	3550	3491	3238	3421	3230
	1142	766	631	635	511	332	547	567	945	1393	1709	2353	2983	3366	3744	4060	4062	4120	3741	3555	3424	3231	2927	2855	2661	2600	2795	2412	2222	2411
	3043	1841	1273	761	577	633	700	1088	1391	2162	2601	3996	4438	5513	5761	6410	6785	6600	6338	6015	5513	5574	5512	5195	4625	4760	4053	4300	4307	4379
Chitin	30094	96994	144108	148728	141038	139945	150522	138539	138651	137761	142312	134042	132768	127256	119634	112534	107807	99687	107733	106397	107926	111959	117331	127579	135009	142448	142056	153285	157964	161371
	58085	168827	220652	182194	174099	156107	151483	166371	148729	149177	151673	145716	126544	112345	110298	98084	93102	93107	96487	98219	94259	93995	106395	116376	109713	123151	135007	154054	161692	167853
	32957	103517	149432	155523	138857	128982	118037	118995	116305	111639	107731	105942	104099	102812	98595	92016	86467	84921	81928	82244	87094	87735	92394	98532	104287	108637	116056	123734	128407	133147
	42429	104029	140003	133729	127258	120016	125331	127068	125397	141608	141993	141092	135451	125711	121046	112086	112215	101986	99497	102111	103191	111892	123868	130321	136155	143144	155146	160082	168115	173512
CTR	3874	3552	2795	1782	952	891	1784	2355	3232	4881	6022	7295	8823	10532	11232	11352	11421	11107	11106	11735	11047	10852	10344	9643	10472	9834	10156	10532	10287	10594
	2856	2037	1592	1335	1272	1082	1272	2095	2604	3874	5014	6344	7861	8691	9647	11045	11294	10405	10214	10151	9204	9206	8942	9072	9202	9585	9703	10023	9964	10666
	1592	1336	1083	895	827	892	1203	1595	1974	2737	3876	4764	5452	6212	6533	6852	6283	6983	7102	6792	6022	5835	6417	6417	7232	8051	7935	8754	7615	8505
BGTRIA	7364	28052	53316	67512	73704	83907	97252	102431	110876	112917	115662	110671	108123	101915	96423	93163	88242	88632	89841	87483	93993	104411	109525	121817	129236	141354	149943	160722	171002	179946
	8185	40717	76502	89713	97386	96046	94377	93036	97576	105621	106334	103772	100964	94506	90104	86846	80335	76315	75995	80654	84736	78296	80903	83144	95783	98025	104534	110996	124627	133536
	8372	26787	51841	64323	71215	68347	70062	72741	74013	76576	79182	74782	73387	70255	66622	63503	62542	56933	56944	57572	59614	62925	68346	71971	78801	81485	89073	95272	101025	109072
	5263	29527	65602	87096	93036	96875	97443	102622	109465	118296	117077	110294	104795	96355	90295	86521	83781	82756	83206	84671	86585	92656	96235	106077	113553	121177	128274	135516	146935	151482
BGTRIB	41405	110032	131676	117523	108371	100513	99236	105114	102686	102235	101986	92719	90221	84995	78224	74787	74784	72103	73636	75678	80844	87415	95728	103455	116435	126939	139179	149817	158935	168696
	33203	91562	125787	126354	127707	116434	102176	112533	120272	115661	108379	116059	104665	96163	89398	82243	77788	75169	76639	77393	80278	87227	93359	102363	111632	117137	129431	137311	151747	158603
	39882	102366	128341	126106	124248	118541	116946	126617	131735	129361	116818	113628	106906	101989	97442	90294	84675	83017	83391	81485	90358	95789	110614	110161	121493	134107	144421	153669	162467	175181
Fig. 4c
RLU										10										20									30
Mock	3873	2474	2037	1462	1147	1147	1205	1846	2093	2923	3871	4577	5261	5453	4955	5718	5903	5835	5831	6027	6345	5967	6021	6026	5902	6154	6285	6792	7236
	3686	2603	1657	1202	1277	957	956	1394	1394	2032	2411	3495	4255	4253	4884	5202	5582	5453	4693	4698	4957	4123	3997	3686	3873	3682	3801	3495	3935
	3043	1716	1208	894	764	706	951	825	1145	1596	2096	2667	3805	4447	4826	4632	4693	4637	4578	4446	4064	3871	3747	3554	3555	3616	3498	3496	3617
	2473	1903	1083	956	823	762	957	1272	1652	2283	2985	3238	4387	4576	4886	5523	5203	4381	4693	4258	4124	3233	3611	3746	4255	4318	3743	3875	4258
Chitin	21645	89781	113685	113365	105887	102366	101346	98915	96616	99556	98464	92463	92914	87674	88561	68661	70002	62412	63884	63248	64528	78106	79691	88445	100252	110554	123543	127762	137952
	12057	61018	99498	106454	91563	88568	87483	89844	94374	94574	85311	79376	81351	81807	77087	76316	67265	66176	66812	72368	76884	79257	89071	94571	100516	110871	117711	123097	134106
	19422	82694	125525	125017	114197	102554	97956	84483	85317	86461	86017	80972	81166	76953	74405	66247	67002	62033	63567	69498	73254	79694	86524	93611	100381	108506	118868	131418	137828
	27867	95272	139814	143463	139365	142446	149626	151033	148792	142895	141353	133401	122832	117336	110297	103383	104663	97313	92528	104608	107807	116374	122063	124438	123025	132762	139814	149628	152311
CTE	8528	19280	22944	22128	19584	19488	19392	20912	17152	19280	18768	19584	19184	18272	16752	17248	15520	16336	15328	15216	17056	19584	17664	20000	22336	25680	31568	30048	35536
	9024	18464	18768	17056	17056	15632	17360	17152	18768	20608	21408	21216	21408	20912	19184	18064	17664	17152	17248	17664	18464	16448	15024	16848	18464	17152	20608	23744	26288
	7312	14112	19392	19184	16848	19280	18368	17552	19888	20000	22736	22832	21824	23136	20800	21920	22432	22640	22736	23248	23856	25888	27504	29648	31680	35632	37872	40624	44384
	7808	12880	13296	11056	12080	12176	13392	15424	17760	20400	21312	21104	21312	21616	19888	18976	17248	17056	17248	17552	18368	18976	20800	23040	23344	26080	28320	31168	33408
BGTETB	8162	26026	32606	32074	33586	31626	32956	32606	32158	30744	27272	24066	21672	20776	17934	16422	15722	15624	14658	15456	15092	16254	15890	16786	18116	19810	19712	22386	24696
	8260	27006	40698	40880	34650	35546	32522	27622	29932	27454	26110	24430	23086	20076	18998	15890	12782	13314	15274	15806	13496	11634	13846	15540	16072	15988	18914	20426	21756
	5950	17136	30744	30296	27272	25312	24248	21588	20244	21224	19544	17318	15190	13944	13496	11984	11816	11270	11536	10570	11900	12166	13146	14028	15624	17136	17850	19810	19894
	19362	36162	42840	38122	37590	39718	33768	28784	27006	29232	28602	26474	23716	22736	19446	20426	20608	20426	18116	19978	21224	20874	25144	25144	26922	27986	29134	31808	33222
BGTETC	58405	163817	196029	180269	164714	153732	143011	129682	123094	112089	110036	106013	103776	103062	95657	94823	90678	87671	81809	85693	85698	83653	89391	96487	101028	103197	111383	113494	117654
	75869	268155	280594	268542	242219	212715	185087	171967	157382	151992	147051	143653	138537	132311	124432	120273	119634	118091	116113	111069	108881	112348	111638	112539	119259	122705	130262	139745	148279
	86784	314936	345715	317666	286365	230845	204915	191453	190495	191527	170298	165483	147317	142057	135712	125263	118297	117132	116248	114132	125073	122962	128725	149889	129551	145269	151873	157519	167345
	87411	241638	261617	247325	231684	189204	181291	163553	151875	152571	152069	154822	151936	148085	144629	135397	131867	128854	127121	137121	124373	125521	131602	137694	140388	151617	157131	161174	175313
Fig. 4d
Fig. 4e											Raw data
Relative expression												CTR			BGTRIA			BGTRIB
PBZ1												0	3	6	0	3	6	0	3	6
	0 hpi			3 hpi			6 hpi				PBZ1 Ct	26.4301	27.2322	28.9001	25.7444	25.3529	25.3121	26.2122	23.7827	23.54
CTR	0.95734	1.00391	1.03875	1.10557	1.74208	1.66539	1.29512	1.26456	0.833861			26.3616	27.0862	28.6148	25.0884	25.1775	25.2107	26.2467	23.4575	23.288
BGTRIA	1.78459	1.9747	1.88997	6.12215	6.91388	6.72556	18.5006	23.1779	24.5481			26.3124	27.1495	28.6749	25.1533	25.2173	25.0917	26.8474	23.3747	23.2079
BGTRIB	1.00402	1.22355	1.17364	5.31073	5.69718	6.18714	28.8091	34.3074	36.2676			0	3	6	0	3	6	0	3	6
											PAL Ct	28.9684	31.1134	31.0852	28.6184	29.7343	28.5555	28.867	28.5735	28.4111
PAL												28.6848	29.9448	30.8338	29.1703	29.7985	28.4509	28.9884	28.5458	28.429
	0 hpi			3 hpi			6 hpi					28.7068	30.0007	31.734	28.275	29.9665	28.689	28.9066	28.6359	28.6203
CTR	0.878208	1.06901	1.05279	0.803659	0.548166	1.01964	1.09591	1.0075	1.06625			0	3	6	0	3	6	0	3	6
BGTRIA	0.64541	1.4508	1.39571	1.56534	1.49718	1.33265	3.56159	3.63078	3.41082		OsActin Ct	20.2205	21.9384	22.7515	19.4549	21.6342	21.425	19.9723	21.6557	22.5186
BGTRIB	1.17647	1.40049	0.750376	2.98822	3.21305	2.72419	5.24589	5.18137	4.53786			20.0964	21.797	22.6351	19.7819	21.7581	21.4754	20.2205	21.9384	22.7515
												19.9723	21.6557	22.5186	19.6184	21.6961	21.4502	20.0964	21.797	22.6351
Fig. 4f											Raw data
Relative expression												CTE			BGTETB			BGTETC
PBZ1												0	3	6	0	3	6	0	3	6
	0 hpi			3 hpi			6 hpi				PBZ1 Ct	26.7596	27.2118	26.8802	26.7481	27.2499	25.9256	27.1079	25.2436	24.3603
CTE	0.798755	1.0779	1.12334	0.845971	1.50887	1.40528	0.902886	1.37375	0.969819			26.3272	26.7106	26.4807	25.9133	27.0247	26.5079	26.5024	24.806	24.9591
BGTETB	1.56606	2.21661	2.19022	3.0847	3.60565	3.76655	7.50837	10.169	6.695			26.2677	26.7278	26.6744	26.0159	26.9617	26.6912	27.0047	25.4091	24.9199
BGTETC	3.50187	4.61886	4.03874	6.60874	4.41394	3.88721	29.6305	19.5661	20.1039			0	3	6	0	3	6	0	3	6
											PAL Ct	29.821	30.4999	30.7313	29.1636	30.9349	30.4373	29.7475	28.1191	27.7973
PAL												30.0022	30.4402	30.6385	29.5778	31.0471	30.3552	29.8597	28.2428	28.0626
	0 hpi			3 hpi			6 hpi					29.8591	30.8305	30.4765	29.9539	31.8759	30.6133	29.4968	28.1358	28.1829
CTE	1.05045	0.926461	1.02309	1.74075	1.30634	1.00655	1.59063	1.47154	1.89239			0	3	6	0	3	6	0	3	6
BGTETB	1.76002	1.83432	1.39951	2.63289	2.43587	1.37135	11.232	10.3094	11.1027		OsActin Ct	20.1056	21.5831	22.3567	20.1795	22.7164	22.2141	20.676	21.84	22.0413
BGTETC	2.66382	2.84093	3.17848	3.18028	3.36653	2.81503	16.667	13.8679	12.7585			20.1777	21.6011	22.4305	20.249	22.6172	22.3922	20.7027	21.8944	22.1419
												20.2498	21.6191	22.5043	20.3185	22.5181	22.5702	20.7295	21.9487	22.2421
Fig. 4g					Raw data
Relative biomass (Pot2/OsUbi)						Pot2 Ct			OsUbi Ct
Mock	1.32086	0.885882	0.793255		Mock	20.441	19.1449	20.5279	23.221	21.3486	22.5723
Chitin	0.220694	0.333884	0.271271		Chitin	23.0394	21.3978	21.0486	23.238	22.1937	21.5449
BGTRIB	0.424139	0.426154	0.516134		BGTRIB	22.273	21.6409	21.4591	23.4145	22.7889	22.8834
BGTETC	0.473081	0.381034	0.337065		BGTETC	21.9605	22.5726	20.2073	23.2592	23.5591	21.0169

## Sheet: Fig. 5
Fig. 5a
RLU
	WT								oscerk1
Mock	1243	1446	1230	1446	1230	1471	1256	1459	203	368	235	152	190	241	171	178
CW	25494	24327	17764	19694	23967	21378	17892	18299	10784	9835	8448	9689	9269	7939	7080	8096
BGTRIB	30900	35040	36858	33753	34476	35104	31456	35706	190	260	412	235	203	304	380	260
BGTETC	141556	156271	156066	155113	146601	152490	151919	137570	12079	10298	5761	6219	5311	7451	7406	6371
Chitin	107884	96748	94138	121760	123334	98482	93060	118162	799	1275	869	609	399	755	406	393
flg22	55352	57046	62234	66113	52154	51163	64383	65409	60380	53378	62824	55230	43522	61494	55958	43076
Fig. 5b
RLU
	WT								oscebip
Mock	2619	2733	2841	3184	3152	3685	4123	3831	3412	1668	894	793	1034	1477	1839	2289
CW	29329	30050	22978	24482	18296	23347	16502	22621	15407	17749	12329	12018	20372	22251	16635	11496
BGTRIB	100735	86948	126088	89288	87517	77315	90523	79657	67272	52290	53124	62288	71379	53599	53073	66371
BGTETC	209780	219250	204658	238316	171943	185487	173084	189953	169447	129362	178287	150429	132285	142695	155760	177826
Chitin	82846	88170	91636	87271	76651	83840	70516	79302	24303	11757	17004	31499	20175	24915	16788	25221
flg22	46284	37319	46412	45964	31908	51713	40785	51629	44882	53586	33894	42315	32789	55845	33639	42193
Fig. 5c
RLU
	WT								OsRac1-RNAi
Mock	1306	1198	767	1160	1370	1148	748	1262	2499	2391	2086	1611	2245	2169	2093	1674
CW	20875	19952	22850	21015	20124	18914	20729	20729	14612	14682	13181	13896	12965	14860	13696	15000
BGTRIB	100599	113674	93739	98285	97754	108540	90439	103186	57251	54009	54933	60449	68759	58452	68900	66976
BGTETC	165592	183070	161577	227087	153963	191857	158162	221087	110457	124941	140308	113810	111152	126036	138896	117120
Chitin	116826	121722	103696	91032	114952	120630	105516	88496	54131	65979	70697	58644	65618	75046	64049	67381
Fig. 5f					Fig. 5g

## Sheet: Suppl Fig. 1
Supplementary Fig. 1b					Raw data		MoActin Ct	MoCel12C Ct
Relative expression						Mycelium	17.9508	26.9039
Mycelium	0.068574	0.050679	0.054537			Mycelium	17.4762	26.8655
Spore	0.882003	0.916745	0.683291			Mycelium	17.5946	26.8781
8	1.04643	0.69257	1.261			Spore	20.6641	25.9321
12	0.687275	0.620859	0.503858			Spore	20.7272	25.9395
24	0.374242	0.296122	0.338103			Spore	20.4282	26.0645
48	0.453289	0.447723	0.482941			8 hpi	28.9128	33.9342
72	0.0573827	0.052101	0.0460621			8 hpi	29.0172	34.634
						8 hpi	28.9917	33.744
Supplementary Fig. 1c						12 hpi	29.6457	35.2736
						12 hpi	29.4893	35.2638
						12 hpi	29.3264	35.4022
						24 hpi	27.8262	34.3311
						24 hpi	27.9084	34.751
						24 hpi	27.9699	34.6212
						48 hpi	29.4299	35.6583
						48 hpi	29.4418	35.688
						48 hpi	29.4004	35.5374
						72 hpi	24.0779	33.288
						72 hpi	24.0354	33.3848
						72 hpi	23.994	33.5211
Supplementary Fig. 1d				Supplementary Fig. 1e					Supplementary Fig. 1f
Enzyme activity (U/mg)				Enzyme activity (U/mg)					Enzyme activity (U/mg)
MoCel12A-His	MoCel12A-GFP			β-glucan	CMC	Crystalline cellulose			Chitinase	MoCel12A
269.85	84.3113			799.157	1.70315	1.29602			12.0093	0
254.433	70.4432			732.999	1.70315	1.22817			11.9952	0
257.538	71.5628			721.124	1.771	1.36388			11.5866	0

## Sheet: Suppl Fig. 2
Supplementary Fig. 2a					Supplementary Fig. 2b

## Sheet: Suppl Fig. 3
Supplementary Fig. 3a
Supplementary Fig. 3c

## Sheet: Suppl Fig. 4
Supplementary Fig. 4a					Raw data
Relative biomass (Pot2/OsUbi)						Pot2 Ct			OsUbi Ct
Guy11	0.881141	0.96561	1.15325		Guy11	26.1825	25.9426	25.1767	24.17	24.0622	23.5524
ΔMoCel12A-2/MoCel12A-5	1.19531	0.788141	0.994808		ΔMoCel12A-2/MoCel12A-5	25.2214	25.0236	25.0159	23.0479	23.1861	23.4433
ΔMoCel12A-2/MoCel12A-9	1.70506	1.05156	0.633266		ΔMoCel12A-2/MoCel12A-9	23.1505	23.1371	26.0364	22.0904	21.3797	23.5473
Supplementary Fig. 4b					Raw data
Relative biomass (Pot2/OsUbi)						Pot2 Ct			OsUbi Ct
Guy11	0.772949	1.37124	0.855807		Guy11	26.5586	26.0364	26.514	23.2425	23.5473	23.3448
ΔMoCel12A/B-1/MoCel12A/B-5	1.16516	0.932804	0.625723		ΔMoCel12A/B-1/MoCel12A/B-5	26.1549	26.041	26.6465	23.4308	22.996	23.0256
ΔMoCel12A/B-1/MoCel12A/B-14	1.05081	1.30897	0.493756		ΔMoCel12A/B-1/MoCel12A/B-14	25.1069	24.6802	27.858	22.2338	22.1241	23.8953

## Sheet: Suppl Fig. 5
Supplementary Fig. 5a					Raw data
Relative expression						OsActin Ct			MoCel12A Ct
WT	0.823615	1.10808	1.0683		WT	24.3175	24.2957	24.212	33.2229	32.7731	32.7421
MoCel12A-OE-3	357.973	309.387	301.561		MoCel12A-OE-3	24.4264	24.2372	24.4195	24.5682	24.5894	24.8086
MoCel12A-OE-5	311.025	253.623	254.661		MoCel12A-OE-5	24.1859	24.1961	24.2174	24.5304	24.835	24.8504
Supplementary Fig. 5b					Raw data
Relative expression						OsActin Ct			MoCel12A Ct
WT	1.03665	0.892074	1.07128		WT	23.4718	23.6481	23.5636	29.7034	30.0964	29.7478
MoCel12A2ED-OE-1	1175.37	1163.99	1323.12		MoCel12A2ED-OE-1	24.0991	24.1509	24.3879	20.1837	20.2496	20.3017
MoCel12A2ED-OE-3	1380.34	1172.85	1380.67		MoCel12A2ED-OE-3	24.1153	23.952	24.0788	19.968	20.0398	19.9312
Supplementary Fig. 5c
RLU
MBP	3408	2804	1763	2182	2652	2322	1503	1801
MoCel12B	3897	2506	2379	3586	3789	2798	1801	2709
MoCel12C	3643	3020	1954	2208	2208	1630	1262	1300
Chitin	54369	58823	69259	59570	56454	54839	66166	63919
Supplementary Fig. 5d
RLU
H2O	4108	3408	8877	5209	4594	6713
Chitin	82924	61773	59021	71952	71747	57805
MBP	15418	17898	9979	16404	22120	10172
MoCel12A-boiled	11713	17130	8759	13471	16175	4459
MoCel12A	11004	12778	15715	13970	13156	14575
Supplementary Fig. 5e
RLU
MBP	2968	3291	2181	2781	2821	1154
MoCel12A	21531	24792	19250	22135	15508	20985
MoCel12A (E153D)	3233	3656	5583	5614	3442	4289
MoCel12A (E238D)	2036	2693	3726	3446	2848	2183

[truncated: 4 more sheets: Suppl Fig. 6, Suppl Fig. 7, Suppl Fig. 8, Suppl Fig. 9]
